# Supplementary material for: Dihydroartemisinin Promotes N1 Polarization of Tumor-Associated Neutrophils and Enhances Their Anti-Tumor Activity via Hub Gene Modulation
Source: Pharmaceuticals (Basel). 2026 Jan 1;19(1):88. doi: 10.3390/ph19010088 (PMC12844713; doi:10.3390/ph19010088)
Supplement: Supplementary file 1 [file pharmaceuticals-19-00088-s001.zip]

Archive with 1 entries (1 files):
- pharmaceuticals-4002627-supplementary.pdf
